# Supplementary material for: A novel nonsense variant of the AGXT identified in a Chinese family: special variant research in the Chinese reference genome
Source: BMC Nephrol. 2021 Mar 10;22:83. doi: 10.1186/s12882-021-02276-3 (PMC7945658; doi:10.1186/s12882-021-02276-3)
Supplement: Supplementary file 2 — Additional file 2: Supplementary Table 1. Concentration of Oxalate and Citrate of the patient with primary hyperoxaluria. [file 12882_2021_2276_MOESM2_ESM.xlsx]

## Sheet: Sheet1
	Urinary oxalate	mg/1.73㎡/24h	mmol/1.73㎡/24h	Creatinine	mg/1.73㎡/24h	mmol/1.73㎡/24h
1	121	220	2.44	219	398.18	2.07
2	162	294.55	3.27	68	123.64	0.64
3	143	260	2.89	75	136.36	0.71
4	126	229.09	2.55	162	294.55	1.53
5	162	294.55	3.27	164	298.18	1.55
