# Supplementary material for: A novel nonsense variant of the AGXT identified in a Chinese family: special variant research in the Chinese reference genome
Source: BMC Nephrol. 2021 Mar 10;22:83. doi: 10.1186/s12882-021-02276-3 (PMC7945658; doi:10.1186/s12882-021-02276-3)
Supplement: Supplementary file 5 — Additional file 5: Supplementary Table 4. 110 pathogenic variants of gene AGXT. [file 12882_2021_2276_MOESM5_ESM.xlsx]

## Sheet: Sheet1
核酸改变	氨基酸改变
c.32C>G	p.P11R
c.52C>T	p.L18F
c.74T>G	p.L25R
c.77T>C	p.L26P
c.82C>T	p.P28S
c.97C>A	p.L33M
c.106C>T	p.R36C
c.107G>A	p.R36H
c.121G>A	p.G41R
c.125G>A	p.G42E
c.130C>T	p.Q44*
c.139G>A	p.G47R
c.167T>A	p.I56N
c.187G>C	p.G63R
c.188G>A	p.G63D
c.190A>T	p.I64F
c.198C>G	p.Y66*
c.205C>T	p.Q69*
c.209C>A	p.T70N
c.215A>T	p.N72I
c.248A>G	p.H83R
c.283G>A	p.E95K
c.292G>C	p.D98H
c.302T>C	p.L101P
c.322T>C	p.W108R
c.323G>A	p.W108*
c.326G>T	p.G109V
c.332G>A	p.R111Q
c.331C>T	p.R111*
c.335C>A	p.A112D
c.346G>A	p.G116R
c.353G>A	p.R118H
c.364C>T	p.R122*
c.385G>C	p.D129H
c.402C>G	p.Y134*
c.409C>T	p.Q137*
c.423G>T	p.E141D
c.449T>C	p.L150P
c.454T>A	p.F152I
c.458T>A	p.L153*
c.457T>G	p.L153V
c.466G>A	p.G156R
c.473C>T	p.S158L
c.481G>C	p.G161R
c.497T>C	p.L166P
c.508G>A	p.G170R
c.517T>C	p.C173R
c.560C>T	p.S187F
c.583A>C	p.M195L
c.614C>A	p.S205*
c.646G>A	p.G216R
c.653C>T	p.S218L
c.658A>T	p.I220F
c.661T>C	p.S221P
c.667A>C	p.S223R
c.697C>T	p.R233C
c.781C>G	p.H261D
c.783T>A	p.H261Q
c.815T>C	p.L272P
c.822G>C	p.E274D
c.837T>G	p.I279M
c.845A>G	p.Q282R
c.851T>C	p.L284P
c.891T>G	p.Y297*
c.893T>C	p.L298P
c.907C>T	p.Q303*
c.996G>A	p.W332*
c.1094G>A	p.G365D
c.1102G>A	p.A368T
c.1151T>C	p.L384P
c.524+1G>A
c.525-1G>A
c.595+1G>T
c.596-2A>G
c.680+1G>C
c.681-1G>A
c.776+1G>A
c.846+1G>A
c.847-1G>C
c.943-1G>T
c.1071+1G>A
c.308delGins10	p.(Gly103delinsValLeuValGlu)
c.519_520delCCinsGA	p.(Cys173_His174delinsTrpAsn)
c.751_752delTGinsAA	p.(Trp251Lys)
c.798_802delCATCAins10	p.(Ile267Glnfs*8)
c.860_861delGCinsCG	p.(Ser287Thr)
c.24_25insC	p.(Thr9Hisfs*159)
c.33dupC	p.(Lys12Glnfs*156)
c.116_117dupCA	p.(Ala40Glnfs*7)
c.126dupG	p.(Leu43Alafs*125)
c.215dupA	p.(Asn72Lysfs*96)
c.221_227dupTCACACT	p.(Val77Hisfs*93)
c.299_307dupTCCTGGTTG	p.(Val102_Gly103insValLeuVal)
c.560_561insGGT	p.(Ser187_Leu188insVal)
c.725dupT	p.(Asp243Glyfs*12)
c.32_33delCC	p.(Pro11Glnfs*156)
c.327delG	p.(Gln110Serfs*10)
c.416_418delTGG	p.(Val139del)
c.447_454delGCTGCTGT	p.(Leu151Asnfs*14)
c.460delA	p.(Thr154Profs*58)
c.577delC	p.(Leu193Phefs*19)
c.642_645delTCCA	p.(Pro215Glyfs*57)
c.733_734delAA	p.(Lys245Valfs*9)
c.744delC	p.(Asn249Thrfs*24)
c.886_888delGCG	p.(Ala296del)
c.919delC	p.(Leu307Cysfs*5)
c.983_988delCTGGCT	p.(Ala328_Tyr330delinsAsp)
c.1015delG	p.(Val339Serfs*2)
c.1125_1126delCG	p.(Val376Aspfs*36)
