# Supplementary material for: A novel nonsense variant of the AGXT identified in a Chinese family: special variant research in the Chinese reference genome
Source: BMC Nephrol. 2021 Mar 10;22:83. doi: 10.1186/s12882-021-02276-3 (PMC7945658; doi:10.1186/s12882-021-02276-3)
Supplement: Supplementary file 6 — Additional file 6: Supplementary Table 5. 238 variants of gene AGXT in local reference genomes. [file 12882_2021_2276_MOESM6_ESM.xls]

## Sheet: AGXT-frq
Gene Name	Chromosome	Position	Allel number	Allel Count	Reference base	Reference allel frequence	Alternative base	Alternative allel frequence	Alternative base	Alternative allel frequence	Alternative base	Alternative allel frequence
AGXT	2	241808203	2	974	C	0.99692	T	0.00308008
AGXT	2	241808204	2	974	G	0.998973	A	0.00102669
AGXT	2	241808259	2	974	C	0.979466	G	0.0205339
AGXT	2	241808296	2	974	A	0.998973	G	0.00102669
AGXT	2	241808308	2	974	C	0.998973	T	0.00102669
AGXT	2	241808313	2	974	C	0.998973	G	0.00102669
AGXT	2	241808314	4	974	C	0.99692	A	0.00102669	T	0.00102669	G	0.00102669
AGXT	2	241808347	2	974	A	0.932238	G	0.0677618
AGXT	2	241808427	2	974	A	0.988706	C	0.0112936
AGXT	2	241808463	2	974	A	0.931211	G	0.0687885
AGXT	2	241808491	3	974	T	0.931211	TCCCACCCACAGATCACGGAAGAGGGGAGGGGTCACTGCTTCCTCACTCGGGGGGCCTGGGTCTCACCCCTGTA	0.0677618	TCCCACCCACAGATCGTGGACGAGGGAAGGGGGTCACTGCTTCCTCACTCGGGGGGCCTGGGTCTCACCCCTGTA	0.00102669
AGXT	2	241808596	2	974	G	0.998973	A	0.00102669
AGXT	2	241808665	2	974	G	0.998973	GA	0.00102669
AGXT	2	241808667	2	974	ACAC	0.998973	A	0.00102669
AGXT	2	241808685	2	974	C	0.998973	T	0.00102669
AGXT	2	241808709	2	974	T	0.998973	C	0.00102669
AGXT	2	241808792	2	974	C	0.998973	T	0.00102669
AGXT	2	241808825	2	974	AGGCCTCCCT	0.809035	A	0.190965
AGXT	2	241808880	2	974	G	0.932238	A	0.0677618
AGXT	2	241808942	2	974	G	0.808008	T	0.191992
AGXT	2	241808956	2	974	A	0.998973	G	0.00102669
AGXT	2	241808977	2	974	G	0.998973	T	0.00102669
AGXT	2	241809029	2	974	G	0.997947	A	0.00205339
AGXT	2	241809035	2	974	T	0.998973	C	0.00102669
AGXT	2	241809126	2	974	C	0.998973	CT	0.00102669
AGXT	2	241809191	2	974	G	0.997947	C	0.00205339
AGXT	2	241809290	2	974	G	0.932238	A	0.0677618
AGXT	2	241809363	2	974	C	0.986653	T	0.013347
AGXT	2	241809368	2	974	G	0.998973	A	0.00102669
AGXT	2	241809427	2	974	G	0.998973	A	0.00102669
AGXT	2	241809489	2	974	G	0.998973	A	0.00102669
AGXT	2	241809498	2	974	T	0.932238	G	0.0677618
AGXT	2	241809520	2	974	C	0.997947	T	0.00205339
AGXT	2	241809521	2	974	G	0.932238	A	0.0677618
AGXT	2	241809608	2	974	G	0.998973	A	0.00102669
AGXT	2	241809639	2	974	G	0.998973	A	0.00102669
AGXT	2	241809752	2	974	G	0.998973	A	0.00102669
AGXT	2	241809842	2	974	G	0.998973	A	0.00102669
AGXT	2	241809843	2	974	T	0.998973	C	0.00102669
AGXT	2	241809898	2	974	C	0.998973	T	0.00102669
AGXT	2	241809994	2	974	C	0.998973	T	0.00102669
AGXT	2	241810154	2	974	C	0.932238	T	0.0677618
AGXT	2	241810170	2	974	T	0.932238	G	0.0677618
AGXT	2	241810405	2	974	G	0.932238	A	0.0677618
AGXT	2	241810686	2	974	T	0.932238	C	0.0677618
AGXT	2	241810750	2	974	G	0.932238	A	0.0677618
AGXT	2	241810826	2	974	G	0.998973	A	0.00102669
AGXT	2	241810936	2	974	G	0.998973	A	0.00102669
AGXT	2	241810957	2	974	C	0.808008	T	0.191992
AGXT	2	241810958	2	974	C	0.998973	G	0.00102669
AGXT	2	241810984	2	974	A	0.932238	C	0.0677618
AGXT	2	241811085	2	974	G	0.998973	A	0.00102669
AGXT	2	241811244	2	974	C	0.99076	T	0.00924025
AGXT	2	241811319	2	974	G	0.998973	A	0.00102669
AGXT	2	241811334	2	974	G	0.998973	A	0.00102669
AGXT	2	241811401	2	974	C	0.932238	T	0.0677618
AGXT	2	241811454	2	974	A	0.994867	G	0.00513347
AGXT	2	241811528	2	974	C	0.932238	T	0.0677618
AGXT	2	241811574	2	974	T	0.98768	A	0.0123203
AGXT	2	241811607	2	974	G	0.997947	A	0.00205339
AGXT	2	241811617	2	974	AGGCGGAGGAG	0.995893	A	0.00410678
AGXT	2	241811630	2	974	TGAGAGTTCGTGAACATGTAGGTGGAGGAGGATAAGAGTTCGTGAACATGCA	0.995893	T	0.00410678
AGXT	2	241811638	3	974	C	0.994867	*	0.00410678	T	0.00102669
AGXT	2	241811644	3	974	C	0.934292	A	0.0626283	*	0.00308008
AGXT	2	241811648	4	974	T	0.9846	C	0.00616016	G	0.00616016	*	0.00308008
AGXT	2	241811652	4	974	TGGAGGAGGATAAGAGTTCGTGAACATGCA	0.994867	*	0.00205339	T	0.00205339	AGGAGGAGGATAAGAGTTCGTGAACATGCA	0.00102669
AGXT	2	241811663	4	974	A	0.991786	*	0.00410678	AAGAGTTCGTGAACATGCAGGAGGAGGGTGAGAGTTCGTGAACATGCAGGAGGAGGAGGGTG	0.00308008	AAGAGTTTGTGAACATGCAGGAGGAGGGTG	0.00102669
AGXT	2	241811681	5	970	A	0.984536	*	0.00412371	AGGAGGAGGGTGAGAGTTCGTGAACATGCAGGAGGAGGAGGGTGAGAGTTCGTGAACATGCAGGT	0.00515464	AGGAGGAGGGTGAGAGTTCGTGAACATGCAGGAGGAGGAGGGTGAGAGTTCGTGAACATGCAGGAGGAGGGTGAGAGTTCGTGAACATGCAGGAGGAGGAGGGTGAGAGTTCGTGAACATGCAGGT	0.00515464	AGGAGGAGGAGGGTGAGAGTTCGTGAACATGCAGGAGGAGGGTGAGAGTTCGTGAACATGCAGGAGGAGGAGGGTGAGAGTTCGTGAACATGCAGGT	0.00103093
AGXT	2	241811713	3	968	AGGAGGAGGGTGAGAGTTCGTGAACATGGAGGAGGAGGAGGGTGAGAGTTCGTGAACATGCAGGCGGAGGAGGGTGAGAGTTCGTGAACATGCAGGT	0.970041	AGGAGGAGGGTGAGAGTTCGTGAACATGCAGGT	0.00206612	A	0.0278926
AGXT	2	241811738	3	968	A	0.967975	*	0.0299587	ATGCAGG	0.00206612
AGXT	2	241811739	4	968	TGGA	0.862603	T	0.0981405	*	0.0309917	TGCAGGA	0.00826446
AGXT	2	241811744	6	962	G	0.816008	C	0.0914761	*	0.0259875	GAGGAGGAGGGTGAGAGTTCGTGAACATGC	0.0561331	GAGGGTGAGAGTTCGTGAACATGCAGGAGGAGGAGGGTGAGAGTTCGTGAACATGGAGGAGGAGGAGGGTGAGAGTTCGTGAACATGC	0.0031185	GAGGGTGAGAGTTCGTGAACATGCAGGAGGAGGAGGGTGAGAGTTCGTGAACATGCAGGTGGAGGAGGGTGAGAGTTCGTGAACATGCAGGAGGAGGAGGGTGAGAGTTCGTGAACATGGAGGAGGAGGAGGGTGAGAGTTCGTGAACATGC	0.00727651
AGXT	2	241811745	3	958	AGGAGGAGGGTGAGAGTTCGTGAACATGCAGGCGGAGGAGGGTGAGAGTTCGTGAACATGCAGGTGGAGGAGGGTGAGAGTTCGTGAACATGCAGGAGGAGGGTGAGAGTTCGTGAACATGCAGGAGGAGGAGGGCGAGAGTTCGTGAACATGGAGGC	0.977035	*	0.0208768	CGGAGGAGGGTGAGAGTTCGTGAACATGCAGGCGGAGGAGGGTGAGAGTTCGTGAACATGCAGGTGGAGGAGGGTGAGAGTTCGTGAACATGCAGGAGGAGGGTGAGAGTTCGTGAACATGCAGGAGGAGGAGGGCGAGAGTTCGTGAACATGGAGGC	0.00208768
AGXT	2	241811770	3	964	ATGCAGGCGGAGGAGGGTGAGAGTTCGTGAACATGCAGGTGGAGGAGGGTGAGAGTTCGTGAACATGCAGGAGGAGGGTGAGAGTTCGTGAACATGCAGGAGGAGGAGGGCGAGAGTTCGTGAACATGGAGGC	0.98029	*	0.0186722	AGGAGGAGGGTGAGAGTTCGTGAACATGCAGGAGGAGGGTGAGAGTTCGTGAACATGCAGGAGGAGGAGGGCGAGAGTTCGTGAACATGGAGGC	0.00103734
AGXT	2	241811773	5	964	C	0.976141	CAGGAGGAGGGTGAGAGTTCGTGAACATGT	0.00103734	*	0.0197095	T	0.00207469	CAGGTGGAGGAGGATGAGAGTTCGTGAACATGCAGGAGGAGGGTGAGAGTTCGTGAACATGT	0.00103734
AGXT	2	241811774	3	964	AGGCGGAGGAGGGTGAGAGTTCGTGAACATGCAGGTGGAGGAGGGTGAGAGTTCGTGAACATGCAGGAGGAGGGTGAGAGTTCGTGAACATGCAGGAGGAGGAGGGCGAGAGTTCGTGAACATGGAGGC	0.967842	AGGAGGAGGGTGAGAGTTCGTGAACATGCAGGTGGAGGAGGGTGAGAGTTCGTGAACATGCAGGAGGAGGGTGAGAGTTCGTGAACATGCAGGAGGAGGAGGGCGAGAGTTCGTGAACATGGAGGC	0.0114108	*	0.0207469
AGXT	2	241811777	3	924	CGGAGGAGGGTGAGAGTTCGTGAACATGCAGGT	0.897186	AGGAGGAGGGTGAGAGTTCGTGAACATGCAGGT	0.0714286	*	0.0313853
AGXT	2	241811809	4	874	TGGAGGAGGGTGAGAGTTCGTGAACATGCAGGAGGAGGGTGAGAGTTCGTGAACATGCAGGAGGAGGAGGGCGAGAGTTCGTGAACATGGAGGC	0.969108	AGGAGGAGGGTGAGAGTTCGTGAACATGCAGGAGGAGGGTGAGAGTTCGTGAACATGCAGGAGGAGGAGGGCGAGAGTTCGTGAACATGGAGGC	0.00800915	CGGAGGAGGGTGAGAGTTCGTGAACATGCAGGAGGAGGGTGAGAGTTCGTGAACATGCAGGAGGAGGAGGGCGAGAGTTCGTGAACATGGAGGC	0.00800915	*	0.0148741
AGXT	2	241811837	3	974	C	0.973306	CAGG	0.0246407	*	0.00205339
AGXT	2	241811838	3	974	A	0.979466	AGGAGGAGGGTGAGAGTTCGTGAACATGTAGGC	0.0184805	*	0.00205339
AGXT	2	241811840	4	966	G	0.990683	C	0.00517598	GAGGAGGAGGGTGAGAGTTCGTGAACATGCAGC	0.00310559	*	0.0010352
AGXT	2	241811866	4	972	CAGG	0.968107	*	0.00205761	GAGG	0.0174897	TAGG	0.0123457
AGXT	2	241811870	4	886	A	0.935666	C	0.0440181	AGGAGGAGGGTGAGAGTTCGTGAACATGCAGCAGGAGGGTGAGAGTTCGTGAACATGCAGGC	0.0191874	*	0.00112867
AGXT	2	241811879	3	974	G	0.992813	GTGAGAGTT	0.00616016	*	0.00102669
AGXT	2	241811880	5	948	C	0.940928	T	0.0474684	CGAGAGTTCGTGAACATGGAGGCGGAGGAGGGT	0.00421941	CGTGAACATGCAGCAGGAGGGTGAGAGTTCGTGAACATGCAGGCGGAGGAGGGCGAGAGTTCGTGAACATGGAGGCGGAGGAGGGT	0.00632911	CGTGAACATGCAGCAGGAGGGTGAGAGTTCGTGAACATGCAGGCAGAGGAGGGCGAGAGTTCGTGAACATGGAGGCGGAGGAGGGT	0.00105485
AGXT	2	241811888	2	974	C	0.995893	T	0.00410678
AGXT	2	241811898	2	974	G	0.994867	C	0.00513347
AGXT	2	241811903	2	974	G	0.998973	A	0.00102669
AGXT	2	241811910	2	974	G	0.998973	T	0.00102669
AGXT	2	241812119	2	974	C	0.997947	T	0.00205339
AGXT	2	241812180	2	974	G	0.861396	A	0.138604
AGXT	2	241812371	2	974	TC	0.998973	T	0.00102669
AGXT	2	241812428	2	974	C	0.932238	T	0.0677618
AGXT	2	241812461	2	974	G	0.932238	A	0.0677618
AGXT	2	241812566	2	974	G	0.809035	A	0.190965
AGXT	2	241812570	2	974	T	0.998973	C	0.00102669
AGXT	2	241812697	2	974	G	0.998973	C	0.00102669
AGXT	2	241812778	2	974	G	0.998973	A	0.00102669
AGXT	2	241812795	2	974	C	0.00205339	G	0.997947
AGXT	2	241812853	2	974	G	0.998973	A	0.00102669
AGXT	2	241812865	2	974	A	0.997947	G	0.00205339
AGXT	2	241812966	2	974	C	0.932238	T	0.0677618
AGXT	2	241813113	2	974	G	0.998973	A	0.00102669
AGXT	2	241813137	2	974	T	0.932238	C	0.0677618
AGXT	2	241813148	2	974	G	0.932238	A	0.0677618
AGXT	2	241813187	2	974	C	0.932238	T	0.0677618
AGXT	2	241813195	2	974	C	0.932238	T	0.0677618
AGXT	2	241813453	2	974	G	0.862423	A	0.137577
AGXT	2	241813496	2	974	C	0.998973	T	0.00102669
AGXT	2	241813554	2	974	G	0.932238	A	0.0677618
AGXT	2	241813609	2	974	C	0.932238	T	0.0677618
AGXT	2	241813646	2	974	AG	0.997947	A	0.00205339
AGXT	2	241813759	2	974	G	0.998973	T	0.00102669
AGXT	2	241813782	2	974	G	0.671458	A	0.328542
AGXT	2	241813788	2	974	T	0.599589	C	0.400411
AGXT	2	241813824	2	974	C	0.998973	A	0.00102669
AGXT	2	241813827	2	974	C	0.998973	T	0.00102669
AGXT	2	241813871	2	974	C	0.998973	T	0.00102669
AGXT	2	241813888	2	974	T	0.995893	C	0.00410678
AGXT	2	241813902	2	974	G	0.997947	A	0.00205339
AGXT	2	241814065	2	974	G	0.998973	A	0.00102669
AGXT	2	241814081	2	974	G	0.998973	A	0.00102669
AGXT	2	241814113	2	974	C	0.998973	G	0.00102669
AGXT	2	241814188	2	974	G	0.932238	T	0.0677618
AGXT	2	241814191	2	974	C	0.998973	T	0.00102669
AGXT	2	241814315	2	974	A	0.932238	G	0.0677618
AGXT	2	241814359	2	974	C	0.998973	T	0.00102669
AGXT	2	241814368	2	974	C	0.998973	T	0.00102669
AGXT	2	241814408	2	974	G	0.998973	A	0.00102669
AGXT	2	241814410	2	974	G	0.998973	T	0.00102669
AGXT	2	241814465	2	974	A	0.998973	T	0.00102669
AGXT	2	241814475	2	974	C	0.997947	T	0.00205339
AGXT	2	241814577	2	974	C	0.995893	A	0.00410678
AGXT	2	241814588	2	974	C	0.998973	T	0.00102669
AGXT	2	241814600	2	974	G	0.998973	A	0.00102669
AGXT	2	241814606	2	974	A	0.998973	T	0.00102669
AGXT	2	241814607	2	974	C	0.998973	T	0.00102669
AGXT	2	241814636	2	974	G	0.998973	A	0.00102669
AGXT	2	241814690	2	974	C	0.75154	T	0.24846
AGXT	2	241814846	2	974	C	0.997947	T	0.00205339
AGXT	2	241814872	2	974	C	0.998973	T	0.00102669
AGXT	2	241814963	2	974	G	0.998973	A	0.00102669
AGXT	2	241814983	2	974	G	0.931211	A	0.0687885
AGXT	2	241815050	2	974	C	0.997947	T	0.00205339
AGXT	2	241815071	2	974	C	0.902464	T	0.0975359
AGXT	2	241815080	2	974	T	0.991786	G	0.00821355
AGXT	2	241815091	2	974	G	0.998973	A	0.00102669
AGXT	2	241815107	2	974	A	0.998973	G	0.00102669
AGXT	2	241815158	2	974	A	0.928131	AG	0.0718686
AGXT	2	241815193	2	974	C	0.998973	T	0.00102669
AGXT	2	241815208	2	974	G	0.998973	GA	0.00102669
AGXT	2	241815214	2	974	G	0.998973	A	0.00102669
AGXT	2	241815240	2	974	C	0.997947	T	0.00205339
AGXT	2	241815307	2	974	C	0.840862	T	0.159138
AGXT	2	241815308	2	974	A	0.318275	G	0.681725
AGXT	2	241815371	2	974	G	0.998973	A	0.00102669
AGXT	2	241815414	2	974	C	0.998973	T	0.00102669
AGXT	2	241815455	2	974	G	0.998973	A	0.00102669
AGXT	2	241815473	2	974	G	0.725873	A	0.274127
AGXT	2	241815479	2	974	G	0.997947	A	0.00205339
AGXT	2	241815591	2	974	C	0.00205339	T	0.997947
AGXT	2	241815620	2	974	G	0.796715	A	0.203285
AGXT	2	241815856	2	974	G	0.998973	T	0.00102669
AGXT	2	241815921	2	974	G	0.998973	A	0.00102669
AGXT	2	241815964	2	974	G	0.998973	A	0.00102669
AGXT	2	241816077	2	974	G	0.926078	A	0.073922
AGXT	2	241816102	2	974	T	0.998973	G	0.00102669
AGXT	2	241816183	2	974	G	0.998973	A	0.00102669
AGXT	2	241816253	2	974	G	0.925051	A	0.0749487
AGXT	2	241816407	2	974	G	0.998973	A	0.00102669
AGXT	2	241816545	2	974	C	0.788501	T	0.211499
AGXT	2	241816561	2	974	G	0.998973	C	0.00102669
AGXT	2	241816768	2	974	C	0.998973	T	0.00102669
AGXT	2	241816871	2	974	G	0.87269	T	0.12731
AGXT	2	241817048	2	974	C	0.998973	T	0.00102669
AGXT	2	241817061	2	974	C	0.99692	G	0.00308008
AGXT	2	241817176	2	974	C	0.87269	T	0.12731
AGXT	2	241817187	2	974	A	0.991786	C	0.00821355
AGXT	2	241817207	2	974	C	0.926078	T	0.073922
AGXT	2	241817222	2	974	C	0.85729	T	0.14271
AGXT	2	241817272	2	974	G	0.925051	T	0.0749487
AGXT	2	241817311	2	974	C	0.99384	G	0.00616016
AGXT	2	241817322	2	974	C	0.788501	T	0.211499
AGXT	2	241817333	2	974	G	0.998973	A	0.00102669
AGXT	2	241817469	2	974	G	0.998973	A	0.00102669
AGXT	2	241817516	2	974	A	0.925051	G	0.0749487
AGXT	2	241817528	2	974	C	0.998973	G	0.00102669
AGXT	2	241817598	2	974	A	0.998973	G	0.00102669
AGXT	2	241817661	2	974	T	0.997947	C	0.00205339
AGXT	2	241817912	2	974	C	0.994867	G	0.00513347
AGXT	2	241817927	2	974	C	0.87269	T	0.12731
AGXT	2	241818017	2	974	G	0.787474	A	0.212526
AGXT	2	241818055	2	974	G	0.998973	T	0.00102669
AGXT	2	241818128	2	974	C	0.998973	A	0.00102669
AGXT	2	241818138	2	974	G	0.998973	A	0.00102669
AGXT	2	241818168	2	974	G	0.998973	A	0.00102669
AGXT	2	241818211	2	974	G	0.998973	A	0.00102669
AGXT	2	241818279	2	974	C	0.787474	A	0.212526
AGXT	2	241818350	2	974	C	0.99692	T	0.00308008
AGXT	2	241818527	2	974	A	0.340862	C	0.659138
